# Supplementary material for: VGLL2 and TEAD1 fusion proteins identified in human sarcoma drive YAP/TAZ-independent tumorigenesis by engaging EP300
Source: eLife. 2025 May 8;13:RP98386. doi: 10.7554/eLife.98386 (PMC12061476; doi:10.7554/eLife.98386)
Supplement: Figure 1—source data 2. [file elife-98386-fig1-data2.zip]

Archive with 3 entries (2 files):
- Figure 1, Source Data 2/
- Figure 1, Source Data 2/GAPDH.png
- Figure 1, Source Data 2/HA.png
