# Supplementary material for: VGLL2 and TEAD1 fusion proteins identified in human sarcoma drive YAP/TAZ-independent tumorigenesis by engaging EP300
Source: eLife. 2025 May 8;13:RP98386. doi: 10.7554/eLife.98386 (PMC12061476; doi:10.7554/eLife.98386)
Supplement: Figure 1—figure supplement 1—source data 2. [file elife-98386-fig1-figsupp1-data2.zip]

Archive with 5 entries (4 files):
- Figure 1-figure supplement 1, Source Data 2/
- Figure 1-figure supplement 1, Source Data 2/GAPDH-C.png
- Figure 1-figure supplement 1, Source Data 2/GAPDH-E.png
- Figure 1-figure supplement 1, Source Data 2/V5-C.png
- Figure 1-figure supplement 1, Source Data 2/V5-E.png
