# Supplementary material for: VGLL2 and TEAD1 fusion proteins identified in human sarcoma drive YAP/TAZ-independent tumorigenesis by engaging EP300
Source: eLife. 2025 May 8;13:RP98386. doi: 10.7554/eLife.98386 (PMC12061476; doi:10.7554/eLife.98386)
Supplement: Figure 2—source data 2. [file elife-98386-fig2-data2.zip]

Archive with 24 entries (23 files):
- Figure 2, Source Data 2/
- Figure 2, Source Data 2/FIG2A GAPDH.png
- Figure 2, Source Data 2/FIG2A Input VGLL2-NCOA2.png
- Figure 2, Source Data 2/FIG2A IP VGLL2-NCOA2.png
- Figure 2, Source Data 2/FIG2A TEAD1.png
- Figure 2, Source Data 2/FIG2A YAP5SA TEAD.tif
- Figure 2, Source Data 2/FIG2B GAPDH.png
- Figure 2, Source Data 2/FIG2B Input panTEAD.png
- Figure 2, Source Data 2/FIG2B Input VGLL2-NCOA2.png
- Figure 2, Source Data 2/FIG2B Input YAPTAZ.png
- Figure 2, Source Data 2/FIG2B IP panTEAD.png
- Figure 2, Source Data 2/FIG2B IP VGLL2-NCOA2.png
- Figure 2, Source Data 2/FIG2B IP YAPTAZ.png
- Figure 2, Source Data 2/FIG2C FLAG.png
- Figure 2, Source Data 2/FIG2C GAPDH.png
- Figure 2, Source Data 2/FIG2C Input YAPTAZ.png
- Figure 2, Source Data 2/FIG2C IP YAPTAZ.png
- Figure 2, Source Data 2/FIG2F GAPDH.png
- Figure 2, Source Data 2/FIG2F TEAD-ENR.png
- Figure 2, Source Data 2/FIG2G GAPDH.png
- Figure 2, Source Data 2/FIG2G Input VGLL2-NCOA2.png
- Figure 2, Source Data 2/FIG2G IP VGLL2-NCOA2.png
- Figure 2, Source Data 2/FIG2G panTEAD.png
- Figure 2, Source Data 2/FIG2G YAPTAZ.png
