# Supplementary material for: VGLL2 and TEAD1 fusion proteins identified in human sarcoma drive YAP/TAZ-independent tumorigenesis by engaging EP300
Source: eLife. 2025 May 8;13:RP98386. doi: 10.7554/eLife.98386 (PMC12061476; doi:10.7554/eLife.98386)
Supplement: Figure 4—source data 1. — The molecular weight markers are indicated. [file elife-98386-fig4-data1.zip]

Archive with 1 entries (1 files):
- Figure 4, Source Data 1.pdf
